# Supplementary material for: Atrial Fibrillation Termination Success During Ablation: Insights From Pooled Clinical Studies
Source: Rev Cardiovasc Med. 2025 Jul 30;26(7):33419. doi: 10.31083/RCM33419 (PMC12326452; doi:10.31083/RCM33419)
Supplement: Supplementary file 1 [file 2153-8174-26-7-33419-s1.zip]

Archive with 2 entries (2 files):
- PRISMA checklist.docx
- Supplementary Table+Figure.docx
